# Supplementary material for: Evaluation of mtDNA analysis as a screening method prior to individual identification by short tandem repeat analysis of sika deer (Cervus nippon) for illegal disposal of hunting in Japan
Source: Front Vet Sci. 2025 Sep 16;12:1599909. doi: 10.3389/fvets.2025.1599909 (PMC12481610; doi:10.3389/fvets.2025.1599909)
Supplement: Supplementary file 1 [file Table_1.XLSX]

## Sheet: Supplementary Table 1
Base Position	38	97	117	144	149	154	155	158	167-516 Tandem repeats	549	550	551	556	557	560	563	583	599	600	632	640	659	660	662	692	726	728	752	806	807	812	816	818	946	953	1003	1005	1008	1036	1051	1071	1079	1091	1092	1108	1129	1135	1161	1186
Haplotype
Reference(a)	C	A	T	ー	T	C	T	C	-----	C	T	T	C	C	T	C	T	T	G	A	T	A	A	C	G	A	C	C	C	C	T	-	T	G	A	A	A	G	A	A	T	C	T	-	T	C	G	T	G
b	・	・	・	ー	・	・	・	・	-----	・	・	・	・	・	・	・	・	・	・	・	・	・	・	・	・	・	・	・	・	・	・	-	・	・	・	・	・	・	・	・	-	・	・	T	・	・	・	・	・
c-1	・	・	・	ー	・	・	・	・	-----	・	・	C	・	・	・	・	C	・	・	・	・	・	・	・	・	・	・	・	・	・	・	-	・	・	・	・	・	・	・	・	-	・	・	-	・	・	・	・	・
c-2	・	・	・	ー	・	・	・	・	-----	・	・	C	・	・	・	・	C	・	・	・	・	・	・	・	・	・	・	・	・	・	・	-	・	・	・	・	・	・	・	・	-	・	・	-	・	・	・	・	・
d	・	・	・	ー	・	・	・	T	-----	・	・	・	・	・	・	・	・	C	・	・	・	・	G	・	・	・	・	・	T	・	・	-	・	・	・	・	・	・	・	・	-	・	・	-	・	・	・	・	・
e	・	・	・	ー	・	・	・	T	-----	・	・	C	・	・	・	・	・	・	・	・	・	・	・	・	・	・	・	T	・	A	・	-	・	A	・	・	・	・	・	・	・	-	・	-	・	・	・	・	・
f	・	－	・	ー	・	・	・	T	-----	・	C	C	・	・	・	・	・	C	・	・	C	・	・	・	・	G	・	T	・	A	・	-	・	・	・	・	・	・	・	・	・	・	・	-	・	・	・	・	・
g	T	ー	・	ー	・	・	・	・	-----	・	C	C	・	・	・	・	・	C	・	・	・	・	・	T	・	G	・	T	・	A	・	-	・	・	・	・	・	・	・	・	・	-	・	-	・	・	・	・	・
h-1	・	・	・	ー	・	・	・	・	-----	・	C	C	・	・	・	・	・	・	・	・	・	・	・	・	・	・	・	・	・	・	・	-	・	・	・	・	・	・	・	・	・	・	・	-	・	・	・	・	・
h-2	・	・	・	ー	・	・	・	・	-----	・	C	C	・	・	・	・	・	・	・	・	・	・	・	・	・	・	・	・	・	・	・	-	・	・	・	・	・	・	・	・	・	・	・	-	・	・	・	・	・
h-3	・	・	・	ー	・	・	・	・	-----	・	C	C	・	・	・	・	・	・	・	・	・	・	・	・	・	・	・	・	・	・	・	-	・	・	・	・	・	・	・	・	・	・	・	-	・	・	・	・	・
h-4	・	・	・	ー	・	・	・	・	-----	・	C	C	・	・	・	・	・	・	・	・	・	・	・	・	・	・	・	・	・	・	・	-	・	・	・	・	・	・	・	・	・	・	-	-	・	・	・	・	・
i	・	・	・	ー	・	・	・	・	-----	・	C	C	・	・	・	・	・	・	・	・	・	・	・	・	・	・	・	・	T	・	・	-	・	・	・	・	・	・	・	・	・	・	・	-	・	・	・	・	・
j	・	・	・	ー	・	・	・	・	-----	・	C	C	・	・	・	・	・	・	・	・	・	・	・	・	・	・	・	・	・	・	・	-	・	・	・	G	・	・	・	・	・	-	・	-	・	・	・	・	・
k-1	・	・	・	ー	・	・	・	・	-----	・	C	C	・	・	・	・	・	・	・	・	・	・	・	T	・	・	・	・	・	・	・	-	・	・	・	・	・	・	・	・	・	・	-	-	・	・	・	・	・
k-2	・	・	・	ー	・	・	・	・	-----	・	C	C	・	・	・	・	・	・	・	・	・	・	・	T	・	・	・	・	・	・	・	-	・	・	・	・	・	・	・	・	・	・	-	-	・	・	・	・	・
k-3	・	・	・	ー	・	・	・	・	-----	・	C	C	・	・	・	・	・	・	・	・	・	・	・	T	・	・	・	・	・	・	・	-	・	・	・	・	・	・	・	・	・	・	-	-	・	・	・	・	・
l-1	T	・	・	ー	・	・	・	・	-----	・	C	C	・	・	・	・	・	・	・	・	・	・	・	T	・	・	・	・	・	・	・	-	・	・	・	・	・	・	・	・	・	・	-	-	・	・	・	・	・
l-2	T	・	・	ー	・	・	・	・	-----	・	C	C	・	・	・	・	・	・	・	・	・	・	・	T	・	・	・	・	・	・	・	-	・	・	・	・	・	・	・	・	・	・	-	-	・	・	・	・	・
l-3	T	・	・	ー	・	・	・	・	-----	・	C	C	・	・	・	・	・	・	・	・	・	・	・	T	・	・	・	・	・	・	・	-	・	・	・	・	・	・	・	・	・	・	-	-	・	・	・	・	・
m	・	・	・	ー	・	・	・	・	-----	・	C	C	・	・	・	・	・	・	・	・	・	・	・	T	・	・	・	・	・	・	・	-	・	・	・	・	・	・	・	・	・	・	-	-	・	・	A	・	A
n-1	・	・	Ｃ	Ｃ	Ｃ	T	・	T	-----	T	・	・	T	T	C	T	C	C	A	G	・	G	・	T	A	・	・	・	T	・	C	T	C	・	G	・	G	・	G	G	-	・	・	-	C	T	・	C	・
n-2	・	・	Ｃ	Ｃ	Ｃ	T	C	T	-----	T	・	・	T	T	C	T	C	C	A	G	・	G	・	T	A	・	T	・	T	・	C	T	C	・	G	・	G	A	G	G	-	・	・	-	C	T	・	C	・
[truncated: 1 more columns]
