# Supplementary material for: Evaluation of mtDNA analysis as a screening method prior to individual identification by short tandem repeat analysis of sika deer (Cervus nippon) for illegal disposal of hunting in Japan
Source: Front Vet Sci. 2025 Sep 16;12:1599909. doi: 10.3389/fvets.2025.1599909 (PMC12481610; doi:10.3389/fvets.2025.1599909)
Supplement: Supplementary file 2 [file Table_2.XLSX]

## Sheet: Sheet1
	Unit name											10											20											30											40		reference
1st	a1		A	A	A	A	C	A	C	G	T	G		A	T	A	T	A	A	C	C	T	T		A	T	G	C	A	C	T	T	G	T		A	G	C	A	C	A	T					Nagata et al.(1999)
	n2		・	・	・	G	・	・	・	・	・	・		・	・	・	・	・	・	・	・	・	・		・	・	・	T	G	・	・	・	・	・		・	・	T	・	・	・	・					Hata et al.(2019)
2nd	d1		A	A	A	A	T	T	A	A	T	G		C	G	T	T	A	A	G	A	C	A		T	A	C	C	A	T	G	T	A	C		A	A	C	A	G	C	A	C	A	T		Nagata et al.(1999)
	d5		・	・	・	・	・	・	・	・	・	・		・	A	・	C	・	・	・	・	・	・		・	・	・	T	・	・	・	・	・	・		G	G	・	・	・	T	・	・	・	・		Nagata et al.(1999)
3rd	e1		-	A	A	A	C	C	G	G	T	G		C	G	T	A	A	G	A	T	A	C		A	T	T	A	T	G	T	A	T	G		A	T	A	G	T	A	C	A	T			Nagata et al.(1999)
	n4		・	・	・	・	・	・	・	・	・	・		・	・	・	・	・	・	・	・	・	・		・	・	C	・	・	・	・	・	・	・		・	・	・	・	・	・	・	・	・			Hata et al.(2019)
	n3		G	・	・	・	・	・	・	・	・	A		T	A	・	・	G	・	・	C	・	T		・	C	・	・	・	・	・	・	・	A		・	・	・	・	・	・	・	・	・			Hata et al.(2019)
4th -9th	d8		A	A	A	T	T	A	A	T	G	T		A	T	T	A	G	G	A	C	A	T		A	C	T	A	T	G	T	A	T	A		A	T	A	G	T	A	C	A	T			Nagata et al.(1999)
	n1		・	・	・	・	・	・	・	・	・	・		G	・	・	・	・	・	・	・	・	・		・	・	・	・	・	・	・	・	・	・		・	・	・	・	・	・	・	・	・			Hata et al.(2019)
	n7		・	・	・	・	・	・	・	・	・	・		G	・	・	・	・	・	・	・	・	・		・	・	C	・	・	・	・	・	・	・		・	・	・	・	・	・	・	・	・			Hata et al.(2019)
	n10		・	・	・	・	・	・	・	・	・	・		G	・	・	・	・	・	・	・	・	・		・	・	C	G	・	・	・	・	・	・		・	・	・	・	・	・	・	・	・			Hata et al.(2019)
	f3		・	・	・	・	・	・	・	・	・	・		G	・	・	・	・	・	・	・	・	・		・	T	・	・	・	・	・	・	・	・		・	・	・	・	・	・	・	・	・			Nagata et al.(1999)
	f4		・	・	・	・	・	・	・	・	・	・		・	・	・	・	・	A	・	・	・	・		・	T	・	・	・	・	・	・	・	・		・	・	・	・	・	・	・	・	・			Nagata et al.(1999)
	n13		・	・	・	・	・	・	・	・	・	・		・	C	・	・	・	・	・	・	・	・		・	・	・	・	・	・	・	・	・	・		・	・	・	・	・	・	・	・	・			Hata et al.(2019)
	s2		・	・	・	・	・	・	・	・	・	・		・	C	C	G	・	・	・	・	・	・		・	・	・	・	・	・	・	・	・	・		・	・	・	・	・	・	・	・	・
	s1		・	・	・	・	・	・	・	・	・	・		・	C	C	G	・	・	・	・	・	・		・	・	C	・	・	・	・	・	・	・		・	・	・	・	・	・	・	・	・
	n5		・	・	・	・	・	・	・	・	・	・		・	・	・	・	・	・	・	・	・	・		・	T	・	・	・	・	・	・	・	・		・	・	・	・	・	・	・	・	・			Hata et al.(2019)
	s3		・	・	・	・	・	・	・	・	・	・		・	・	・	C	・	・	・	・	・	・		・	T	・	・	・	・	・	・	・	・		・	・	・	・	・	・	・	・	・
	s4		・	・	・	・	・	・	・	・	・	・		・	C	・	・	・	・	・	・	・	・		・	T	・	・	・	・	・	・	・	・		・	・	・	・	・	・	・	・	・
